# Supplementary material for: Gel Microparticles Based on Polymeric Sulfonates: Synthesis and Prospects for Biomedical Applications
Source: Int J Mol Sci. 2026 Jan 5;27(1):538. doi: 10.3390/ijms27010538 (PMC12786519; doi:10.3390/ijms27010538)
Supplement: Supplementary file 1 [file ijms-27-00538-s001.zip]

Archive with 1 entries (1 files):
- ijms-4073254-supplementary.pdf
